# Supplementary material for: Coadaptation fostered by the SLIT2-ROBO1 axis facilitates liver metastasis of pancreatic ductal adenocarcinoma
Source: Nat Commun. 2023 Feb 15;14:861. doi: 10.1038/s41467-023-36521-0 (PMC9932171; doi:10.1038/s41467-023-36521-0)
Supplement: Supplementary file 4 — Source Data [file 41467_2023_36521_MOESM4_ESM.xlsx]

## Sheet: Figure 1
h	NL	PMN	MMN		NL	PMN	MMN		NL	PMN	MMN		NL	PMN	MMN
	14	52	34		27	61	46		14	51	64		10	29	36
CD68	10	41	42	CD11B	34	67	53	CD163	18	47	57	LY6G	8	33	31
	17	39	43		22	71	59		24	58	68		15	39	42

## Sheet: Figure 2
	D3	D7	D10	D15
e	0.495053	2.24541	41.3894	195.201
	0.308554	7.44034	35.9432	854.552
	1.47691	4.26736	61.7758	505.75
	1.99593	2.63922	35.995	153.78
	0.723549	2.63922	74.9655	174.288

## Sheet: Figure 4
b	WT	CKO	CKO-RE			c		WT	CKO	CKO-RE			e	nc	anti		nc	anti
d8	221000000	1270000000	7610000				d6	11300000000	1296000000	6270000000				26600000000	1990000000		4170000000	245000000
	194000000	408000000	6830000					9300000000	1130000000	6140000000				73600000000	1570000000		2210000000	118000000
	82900000	719000000	20800000					6740000000	572000000	2280000000				53200000000	5280000000		4030000000	287000000
	125000000	443000000	7380000					3060000000	741000000	2140000000				89600000000	3260000000		1820000000	455000000
d15	153000000	634000000	7900000				d12	2370000000	706000000	1110000000				39400000000	2870000000		3880000000	329000000
	815000000	2490000000	17000000					50100000000	463000000	23600000000
	689000000	2270000000	8240000					21500000000	396000000	20200000000
	482000000	4450000000	59500000					22400000000	251000000	19800000000
	720000000	2650000000	64400000					36600000000	817000000	12600000000
	709000000	4840000000	35900000					25700000000	324000000	11500000000
g	IGG>500	ANTI>500	IGG<500	ANTI<500		h	IGG	ANTI			k	12/>500	16>500	12<500	16<500			12w	16w
	12	4	14	3			87	27				2	6	4	10		l	16	38
	10	3	11	3			75	17				3	5	2	9			15	48
	11	3	10	4			76	18				5	2	3	11			14	57
	8	5	12	6			68	11				2	3	1	8			21	49
	10	2	12	3			81	21				1	1	5	9			8	41

## Sheet: Figure 5
		ng	w	s	pos				CTRL	FL
b	P	4	9	13	9		e	PG0	44.6	55.1
	LM	4	4	8	19			PG1	34.3	64.7
								PG2	18.6	80.5
f	PG0-PMN	Negative-R	Weak-R	Moderate-R	Positive-R		PG0-MMN	Negative-R	Weak-R	Moderate-R	Positive-R		h	PG0-PMN	Negative-R	Weak-R	Moderate-R	Positive-R		PG1-PMN	Negative-R	Weak-R	Moderate-R	Positive-R
	Positive-S	12	1	0	0		Positive-S	2	2	6	8			Positive-S	6	0	0	0		Positive-S	5	2	1	0
	Moderate-S	5	0	0	1		Moderate-S	2	0	1	3			Moderate-S	8	1	0	0		Moderate-S	5	2	0	0
	Weak-S	3	1	0	0		Weak-S	1	2	1	2			Weak-S	10	1	0	0		Weak-S	8	1	1	1
	Negative-S	6	2	1	0		Negative-S	0	1	0	1			Negative-S	5	1	0	0		Negative-S	2	2	2	0
	PG1-PMN	Negative-R	Weak-R	Moderate-R	Positive-R		PG1-MMN	Negative-R	Weak-R	Moderate-R	Positive-R			PG1-PMN	Negative-R	Weak-R	Moderate-R	Positive-R		PG1-MMN	Negative-R	Weak-R	Moderate-R	Positive-R
	Positive-S	19	1	0	0		Positive-S	0	1	3	20			Positive-S	6	2	0	0		Positive-S	6	1	2	0
	Moderate-S	6	2	0	0		Moderate-S	0	1	4	1			Moderate-S	4	1	0	0		Moderate-S	3	2	0	0
	Weak-S	2	0	1	0		Weak-S	0	0	1	1			Weak-S	9	0	0	0		Weak-S	9	0	1	0
	Negative-S	1	0	0	0		Negative-S	0	0	0	0			Negative-S	7	3	0	0		Negative-S	7	1	0	0
k	FL	WT		FL	DELTA		FL	WT		FL	DELTA					ng	mcherry	gfp	dp
	97	16		284	10		12	208		10	11		l	WT	MIX-I	29	0	70.4	0.6
	116	31		342	8		17	169		17	14				MIX-II	35.8	1.55	62	0.68
	107	20		255	4		10	191		12	9			KO	MIX-I	34.8	63.3	1.12	0.75
															MIX-II	68.7	10.9	19.8	0.54

## Sheet: Figure 6
b					c		NC	FL	DELTA		d	DAYS	NC	FL	DELTA		e	DAYS	NC	FL	DELTA
	d8	221000000	1270000000	7610000		d6	260000000	356000000	187000000			20	1					23	1
		194000000	408000000	6830000			219000000	792000000	134000000			22	1					25	1
		82900000	719000000	20800000			275080000	427000000	379000000			23	1					27	1
		125000000	443000000	7380000			201000000	1010000000	201000000			24	1					24	1
		153000000	634000000	7900000			212000000	596000000	145000000			26	1					26	1
	d15	815000000	2490000000	17000000		d12	21700000000	28100000000	9130000000			24	1					18	1
		689000000	2270000000	8240000			20700000000	23000000000	233000000			24	1					20	1
		482000000	4450000000	59500000			4150000000	22800000000	767000000			27	1					23	1
		720000000	2650000000	64400000			16600000000	23700000000	7000000000			15		1				11		1
		709000000	4840000000	35900000			2960000000	37300000000	633000000			14		1				15		1
												16		1				16		1
												15		1				18		1
												18		1				19		1
												18		1				16		1
												17		1				17		1
												20		1				16		1
												33			1			34			1
												38			1			27			1
												31			1			36			1
												35			1			36			1
												34			1			40			1
												34			1			42			1
												36			1			45			1
												39			1			47			1
f		nc						delta						fl						ncs						deltas						fls
	D0	0.4748	0.453	0.4414	0.4757	0.4185		0.4284	0.4163	0.397	0.4449	0.3941		0.4481	0.4228	0.4232	0.4433	0.4633		0.4595	0.405	0.425	0.4757	0.4273		0.4777	0.4363	0.4633	0.4496	0.4921		0.4243	0.395	0.4611	0.46104	0.477
	D1	0.5306	0.5379	0.5501	0.5543	0.5841		0.4085	0.3239	0.433	0.7914	0.8578		0.424	0.4053	0.431	0.534	0.4587		0.3647	0.4436	0.4415	0.6641	0.6193		0.4032	0.4985	0.4455	0.4686	0.4301		0.4973	0.4507	0.4593	0.4692	0.4937
	D2	0.8815	0.7954	0.8891	0.7523	0.8366		0.8134	0.5754	0.5322	0.676	0.5867		0.6132	0.6541	0.6354	0.7122	0.6364		0.8432	0.7694	0.7902	0.8485	0.8963		0.6256	0.6285	0.6024	0.6834	0.8531		0.7856	0.6658	0.724	0.8997	0.8845
	D3	0.6453	0.6423	0.6221	0.62503	0.6023		0.4362	0.4485	0.4617	0.4794	0.4293		0.4754	0.4416	0.4026	0.4368	0.4286		0.6997	0.6371	0.6181	0.6177	0.683		0.4285	0.4661	0.4728	0.4028	0.4372		0.6599	0.65007	0.65619	0.6537	0.65451
	D4	0.4285	0.4431	0.4757	0.4453	0.5091		0.358	0.304	0.3512	0.3746	0.3257		0.3189	0.3227	0.3129	0.3526	0.3129		0.3557	0.4104	0.4429	0.4914	0.3955		0.3301	0.38	0.3824	0.3816	0.3218		0.4104	0.4316	0.4967	0.5219	0.4107
	D5	0.3934	0.3956	0.3691	0.3718	0.3411		0.2528	0.2222	0.2441	0.2192	0.2155		0.2549	0.2605	0.3266	0.2199	0.2499		0.3823	0.3371	0.3994	0.3197	0.348		0.205	0.2828	0.214	0.2315	0.2422		0.3366	0.3355	0.3469	0.4103	0.3424
	IGG						ANTIBODY
g	D0	0.485876	0.432592	0.40783	0.477921	0.468776		0.478854	0.445281	0.42018	0.473233	0.488045		h	SLIT2(10nM)-Vehicle			SLIT2(10nM)			SLIT2(30nM)-Vehicle			SLIT2(30nM)
	D1	0.509183	0.515775	0.563056	0.588937	0.59017		0.516105	0.558199	0.504213	0.517914	0.55573		SW1990NC	64530	62510	59841	65856	59569	73815	64859	59875	61471	53698	63265	62897
	D2	0.939652	0.910832	0.862996	0.904505	0.924074		0.704886	0.649048	0.617284	0.702767	0.694733		SW1990ΔROBO1	42885	31917	43870	42120	45680	50671	43658	42521	48756	51987	43632	48327
	D3	0.659901	0.632179	0.626249	0.709433	0.69336		0.51115	0.464671	0.499445	0.403774	0.464307		SW1990ROBO-FL	51874	49620	30568	81179	93657	83365	50123	49875	46520	93199	70654	104630
	D4	0.497802	0.504857	0.502856	0.486874	0.488398		0.322439	0.322082	0.409614	0.401707	0.292662
	D5	0.406332	0.382432	0.384233	0.326589	0.365658		0.326364	0.252757	0.167568	0.21867	0.217386
i		CTRL							SH								j		CTRL						OE
	D5	0.5	0.482	0.39	0.478	0.553	0.47	0.49	0.506	0.452	0.369	0.473	0.447	0.474	0.413			D3	0.12	0.09	0.11	0.06	0.05	0.03	0.14	0.1	0.07	0.06	0.07	0.15
	D10	0.444	0.419	0.475	0.445	0.519	0.43	0.494	0.469	0.45	0.573	0.614	0.547	0.501	0.562			D6	0.18	0.14	0.15	0.17	0.1	0.09	0.28	0.26	0.33	0.24	0.41	0.32
	D15	0.7	0.694	0.693	0.682	0.641	0.71	0.65	0.55	0.4	0.5	0.6	0.685	0.524	0.564			D9	0.2	0.14	0.13	0.16	0.12	0.1	0.35	0.54	0.56	0.66	0.47	0.6
	D20	0.9	0.8	0.88	0.92	0.89	0.84	0.9	0.75	0.89	0.78	0.66	0.7	0.725	0.785			D12	0.24	0.17	0.2	0.21	0.17	0.14	0.68	0.88	0.97	0.78	0.59	0.93
	D25	1.1	1.15	0.9	1.25	1.45	1.01	1.21	0.778	0.947	0.82	0.96	0.87	0.861	0.884			D15	0.25	0.18	0.26	0.24	0.19	0.15	1.03	1.15	1.33	0.97	0.99	1.22
	D30	1.3	1.5	1.2	1.1	1.44	1.31	1.25	0.81	1.02	1.35	1.06	1.04	0.98	1.21
k	SLIT2(10nM)-Vehicle			SLIT2(10nM)			SLIT2(30nM)-Vehicle			SLIT2(30nM)				l		Vehicle			SLIT2 (30nM)			SLIT2 (30nM) + sROBO1
SW1990NC	6.82	7.89	6.33	6.78	6.57	8.74	5.98	7.32	5.99	6.93	7.84	7.15			SW1990NC	0	1	2	1	1	0	1	0	0
SW1990ΔROBO1	22.74	20.45	21.3	22.66	19.85	23.77	22.31	18.97	19.58	20.82	21.85	22.99			SW1990ΔROBO1	14	10	15	12	16	11	14	20	15
SW1990ROBO-FL	22.92	19.55	21.23	14.52	13.87	17.25	20.67	22.66	18.23	13.79	10.56	12.85			SW1990ROBO-FL	8	10	11	1	3	2	12	13	8
	veh-nc	veh-fl	veh-delta	slit2-nc	slit2-fl	slit2-delta				CTRL						DELTA ROBO1						ROBO1 FL
m	1.31298	4.19059	3.5532	0.734697	1.2488	1.50449		n	D4	0.5	0.4	0.44	0.46	0.49	0.5	0.32	0.35	0.39	0.41	0.44	0.35	0.42	0.48	0.44	0.38	0.47	0.31
	1.22239	4.11598	3.21516	0.915561	1.34223	1.8082			D8	0.444	0.5	0.55	0.61	0.54	0.57	0.33	0.4	0.41	0.42	0.45	0.38	0.45	0.48	0.42	0.4	0.43	0.34
	1.16	4.04891	3.05378	0.858256	1.39812	3.25538			D12	0.7	0.8	0.78	0.69	0.68	0.71	0.58	0.6	0.45	0.53	0.64	0.59	0.7	0.68	0.59	0.56	0.6	0.46
	1.29923	3.25129	2.6258	1.03001	2.13331	3.48362			D16	0.9	1.1	0.97	1.03	1.09	1.17	0.68	0.65	0.61	0.68	0.62	0.67	0.73	0.7	0.68	0.77	0.69	0.64
	0.764277	2.00718	1.7104	1.46148	1.47076	4.52377			D20	1.1	1.4	1.23	1.33	1.2	1.18	0.8	0.77	0.78	0.87	0.81	0.83	0.82	0.89	0.79	0.84	0.83	0.79
									D24	1.43	1.6	1.71	1.49	1.58	1.55	0.85	0.79	0.81	0.76	0.77	0.84	0.83	0.82	0.81	0.77	0.71	0.76

## Sheet: Figure 7
a		DMSO					VX-702					b		nc+dmso						nc+vx702						fl+dmso						nc+dmso
	D0	0.415473	0.419886	0.42581	0.448459	0.431896	0.414818	0.436674	0.435491	0.441476	0.422928		C1	0.66391	0.626612	0.665084	0.74708	0.681756		0.613009	0.627908	0.633907	0.605369	0.619212		0.779989	0.794474	0.784908	0.667515	0.74408		0.571931	0.565734	0.585225	0.609633	0.602356
	D1	0.544521	0.505761	0.544751	0.48216	0.540454	0.388417	0.400072	0.398532	0.441936	0.398273		C2	0.653851	0.678036	0.618604	0.692466	0.633659		0.574147	0.573366	0.595808	0.616398	0.60844		0.790302	0.777441	0.705489	0.678235	0.699806		0.605638	0.569545	0.643816	0.621197	0.614689
	D2	0.802592	0.791159	0.826618	0.827743	0.768908	0.525254	0.45345	0.544577	0.494911	0.524775		C3	0.690578	0.632112	0.633006	0.60619	0.642992		0.473503	0.473779	0.543494	0.479562	0.547333		0.78475	0.755972	0.673986	0.655649	0.74565		0.48756	0.530851	0.459008	0.494612	0.545071
	D3	0.696016	0.607399	0.640422	0.623148	0.625571	0.421507	0.496162	0.443308	0.478239	0.471542		C4	0.636662	0.661268	0.652809	0.604969	0.728254		0.355591	0.384182	0.331943	0.325879	0.322824		0.654398	0.68744	0.764082	0.753758	0.651249		0.302009	0.369122	0.377467	0.357264	0.39228
	D4	0.418544	0.449173	0.421112	0.400989	0.404163	0.307949	0.376102	0.33636	0.331827	0.306441		C5	0.638316	0.664486	0.734581	0.648145	0.730339		0.163693	0.2168	0.183156	0.18807	0.17951		0.745502	0.761414	0.794593	0.754497	0.769018		0.222349	0.242285	0.197774	0.200323	0.161797
	D5	0.295129	0.324933	0.250951	0.373748	0.271529	0.189867	0.253815	0.236073	0.252296	0.165363

## Sheet: Supplementary Data 1
k	NL	PMN	MMN		NL	PMN	MMN		NL	PMN	MMN		NL	PMN	MMN
	7	28	39		10	35	37		8	31	27		9	22	25
CD68	11	32	41	CD11B	8	31	30	CD163	11	29	39	LY6G	7	17	21
	12	25	32		6	39	24		15	37	41		4	16	27

## Sheet: Supplementary Data 2
a,b
slit2	0.0825947	0.0986772	0.0163	4.80158	3.88724	5.44452	8.59423	7.83889	7.73033
sema3e	0.0224905	0	0.00553745	18.8835	18.9179	19.7995	22.7171	23.8825	22.6419
efna4	0	0.0259848	0.0642607	15.9648	17.3001	18.1082	26.7074	26.1827	29.774
slit1	0.0460025	0.0244266	0.00755092	1.07953	0.994791	0.99599	8.56998	9.76167	10.2555
slit3	0.0140687	0.0112054	0.096989	3.65795	3.65079	3.15675	8.56998	9.76167	10.2555
sema3a	0.0412223	0.114914	0.071	1.95845	1.83544	1.62641	5.56021	4.11034	4.61758
sema3b	0.465221	0.333484	0.259631	16.0343	12.6847	14.0847	19.9723	20.045	19.346
sema3c	0.210027	0.183214	0.167	15.9912	15.7492	16.7717	30.9962	33.2997	32.3241
a,c
slit2	0.188228	0.045286	0.114272	12.5104	16.276	16.4447	2.90889	3.95419	3.00706
sema3e	0.062743	0.101892	0.041553	17.5433	12.6598	12.142	2.49035	2.69093	2.54652
efna4	0.041828	0.033964	0.031165	0.251646	0.958513	1.17291	0.88941	0.640285	0.668236
ntn1	1.40125	1.27931	1.48554	1.33013	19.1702	19.383	13.383	13.645	13.0216

## Sheet: Supplementary Data 3
b		C1			C2			C3			C4			C5			C6			C7
	CK19	1.28632	0.596822	1.11686	1.82231	1.34924	2.37534	39.8861	35.4301	43.5734	50.0157	46.1652	63.6692	0.562994	0.606829	0.258027	8.10649	7.16646	10.5405	0.024225	0.087149	0.031193
	CD133	1.03407	0.935425	1.0305	0.234473	0.173791	0.475858	6.54951	2.82533	8.69876	21.6693	25.2567	20.2644	0.021105	0.030709	0.022995	31.6275	41.1328	75.776	1.29294	1.56863	0.440761
	CD44	0.88585	1.07204	1.04211	0.153787	0.162876	0.182452	2.2794	2.90606	2.73692	24.0094	22.1005	34.785	0.018915	0.038139	0.015253	1.31603	0.82918	0.786792	0.006635	0.01016	0.007461
e	0.02	0.03	f	SLIT2	ROBO1
	0.04	0.12		2.618	5.515
	0.04	0.15		3.304	5.713
	0.06	0.15		1.953	3.065
	0.07	0.14		1.71	2.999
	0.03	0.13		1.607	3.506
	0.1	0.14		2.339	2.824
	0.15	0.19		2.328	2.785
				1.933	4.558
				2.293	3.162
				2.197	4.641
				1.65	3.086
				2.475	6.675
				2.754	5.507
				2.078	3.999
				2.655	4.721
				2.389	3.821
				2.105	4.085
				1.717	2.089
				2.415	4.249
				1.361	2.411
				1.896	3.765
				3.412	4.065
				2.802	4.604
				2.492	3.44
				2.632	3.819

## Sheet: Supplementary Data 4
	f	Days	Robo-High	Robo-Low	g	Days	Slit-low-robo-high	Slit-low-Robo-low	h	1866	0
		2888	0			2888	0			1215	0
		2323	0			2323	0			943	0
		2307	0			2307	0			935	0
		2270	1			2270	1			895	1
		1918	1			1918	1			867	1
		1866	0			1806	1			799	1
		1806	1			1642	0			782	0
		1642	0			1615	0			770	1
		1615	0			1518	0			739	0
		1518	0			1455	0			734	0
		1455	0			1438	0			669	0
		1438	0			1438	0			661	1
		1438	0			1351	1			646	1
		1351	1			1344	1			576	0
		1344	1			1335	1			515	0
		1335	1			1276	0			506	1
		1276	0			1229	1			506	0
		1229	1			1224	1			503	1
		1224	1			1164	0			493	1
		1215	0			1152	0			487	1
		1164	0			1090	0			477	0
		1152	0			1048	0			470	1
		1090	0			1044	1			470	1
		1048	0			1028	1			460	0
		1044	1			1015	1			458	1
		1028	1			989	1			454	1
		1015	1			977	0			438	0
		989	1			943	1			399	1
		977	0			915	0			389	1
		943	1			822	0			388	1
		943	0			737	1			371	1
		935	0			732	1			348	1
		915	0			706	1			346	1
		895	1			656	1			346	1
		867	1			579	0			344	1
		822	0			573	0			344	1
		799	1			571	1			323	1
		782	0			514	1			313	1
		770	1			476	1			308	1
		739	0			471	1			300	1
		737	1			442	1			299	1
		734	0			426	1			290	1
		732	1			410	1			288	1
		706	1			404	1			262	1
		669	0			396	1			258	1
		661	1			382	1			256	1
		656	1			351	1			250	1
		646	1			346	1			244	1
		579	0			326	1			241	1
		576	0			314	1			239	1
		573	0			303	1			233	1
		571	1			286	1			224	1
		515	0			278	1			222	1
		514	1			256	1			215	1
		506	1			248	1			214	1
		506	0			227	1			213	1
		503	1			224	1			211	1
		493	1			217	1			205	1
		487	1			212	1			203	1
		477	0			189	1			200	1
		476	1			128	1			197	1
		471	1			1558		0		190	1
		470	1			994		0		189	1
		470	1			908		0		187	1
		460	0			905		0		185	1
		458	1			852		0		183	1
		454	1			837		0		178	1
		442	1			755		1		162	1
		438	0			741		1		162	1
		426	1			731		1		161	1
		410	1			724		0		159	1
		404	1			716		1		155	1
		399	1			703		0		151	1
		396	1			692		1		148	1
		389	1			683		0		142	1
		388	1			641		1		114	1
		382	1			630		1		101	1
		371	1			617		1		100	1
		351	1			616		1		95	1
		348	1			605		0		94	1
		346	1			592		0		93	1
		346	1			585		0		92	1
		346	1			569		1		86	1
		344	1			557		1		82	1
		344	1			545		0		82	1
		326	1			476		1		70	1
		323	1			473		1		46	1
		314	1			468		1		31	1
		313	1			466		1		25	1
		308	1			461		1		20	1
		303	1			454		1		19	1
		300	1			439		1		17	1
		299	1			406		1		16	1
		290	1			405		1		12	1
		288	1			403		1		10	1
		286	1			395		1		9	1
		278	1			369		1		2	1
		262	1			362		1		1507		0
		258	1			356		1		966		1
		256	1			354		1		916		1
		256	1			302		1		900		1
		250	1			300		1		808		0
		248	1			281		1		774		0
		244	1			255		1		740		0
		241	1			254		1		737		0
		239	1			240		1		712		0
		233	1			240		1		683		1
		227	1			238		1		680		1
		224	1			233		1		558		0
		224	1			228		1		528		1
		222	1			201		1		513		1
		217	1			194		1		473		1
		215	1			175		1		433		1
		214	1			168		1		432		1
		213	1			151		1		426		0
		212	1			146		1		420		1
		211	1			116		1		402		1
		205	1			116		1		396		1
		203	1			114		1		384		1
		200	1			109		1		366		1
		197	1			103		1		363		1
		190	1							354		1
		189	1							332		1
		189	1							331		1
		187	1							317		1
		185	1							304		1
		183	1							283		1
		178	1							262		1
		162	1							239		1
		162	1							225		1
		161	1							222		1
		159	1							217		1
		155	1							192		1
		151	1							168		1
		148	1							163		1
		142	1							161		1
		128	1							121		1
		114	1							120		1
		101	1							118		1
		100	1							108		1
		95	1							107		1
		94	1							102		1
		93	1							89		1
		92	1							0		1
		86	1
		82	1
		82	1
		70	1
		46	1
		31	1
		25	1
		20	1
		19	1
		17	1
		16	1
		12	1
		10	1
		9	1
		2	1
		1558		0
		1507		0
		994		0
		966		1
		916		1
		908		0
		905		0
		900		1
		852		0
		837		0
		808		0
		774		0
		755		1
		741		1
		740		0
		737		0
		731		1
		724		0
		716		1
		712		0
		703		0
		692		1
		683		1
		683		0
		680		1
		641		1
		630		1
		617		1
		616		1
		605		0
		592		0
		585		0
		569		1
		558		0
		557		1
		545		0
		528		1
		513		1
		476		1
		473		1
		473		1
		468		1
		466		1
		461		1
		454		1
		439		1
		433		1
		432		1
		426		0
		420		1
		406		1
		405		1
		403		1
		402		1
		396		1
		395		1
		384		1
		369		1
		366		1
		363		1
		362		1
		356		1
		354		1
		354		1
		332		1
		331		1
		317		1
		304		1
		302		1
		300		1
		283		1
		281		1
		262		1
		255		1
		254		1
		240		1
		240		1
		239		1
		238		1
		233		1
		228		1
		225		1
		222		1
		217		1
		201		1
		194		1
		192		1
		175		1
		168		1
		168		1
		163		1
		161		1
		151		1
		146		1
		121		1
		120		1
		118		1
		116		1
		116		1
		114		1
		109		1
		108		1
		107		1
		103		1
		102		1
		89		1
		0		1

[truncated: 14 more sheets: Supplementary Data 5, Supplementary Data 6, Supplementary Data 7, Supplementary Data 8, Supplementary Data 9, Supplementary Data10, Supplementary Data 11, Supplementary Data 12, Supplementary Data 13, Supplementary Data 14, Supplementary Data 15, Supplementary Data 16, Biological Replicate WB, Biological Replicate Data]
